# Supplementary material for: Protein-Predicted Obesity Phenotypes and Cardiovascular Events: A Secondary Analysis of UK Biobank Proteomics Data
Source: Proteomes. 2025 Oct 9;13(4):51. doi: 10.3390/proteomes13040051 (PMC12551110; doi:10.3390/proteomes13040051)
Supplement: Supplementary file 1 [file proteomes-13-00051-s001.zip]

Archive with 1 entries (1 files):
- proteomes-3863792-supplementary.pdf
